# Supplementary material for: Metabolic Landscape of Bronchoalveolar Lavage Fluid in Coronavirus Disease 2019 at Single Cell Resolution
Source: Front Immunol. 2022 Mar 8;13:829760. doi: 10.3389/fimmu.2022.829760 (PMC8957829; doi:10.3389/fimmu.2022.829760)
Supplement: Supplementary file 2 [file Table_1.xlsx]

## Sheet: Sheet1
Supplementary Table 1. Metabolism related signaling pathways.
PYRIMIDINE METABOLISM		PURINE METABOLISM		NUCLEOBASE CATABOLISM		METABOLISM OF NUCLEOTIDES		HISTIDINE METABOLISM		PHENYLALANINE METABOLISM		ALANINE ASPARTATE AND GLUTAMATE METABOLISM		TRYPTOPHAN METABOLISM		CYSTEINE AND METHIONINE METABOLISM		GLUTAMATE AND GLUTAMINE METABOLISM		GLYCINE SERINE AND THREONINE METABOLISM		ARGININE AND PROLINE METABOLISM		VALINE LEUCINE AND ISOLEUCINE DEGRADATION		LYSINE DEGRADATION		TYROSINE METABOLISM		GLUTATHIONE METABOLISM		TERPENOID BACKBONE BIOSYNTHESIS		BRANCHED CHAIN AMINO ACID CATABOLISM		ETHER LIPID METABOLISM		MITOCHONDRIAL FATTY ACID BETA OXIDATION		FATTY ACID METABOLISM		FATTY ACID BIOSYNTHESIS		LINOLEIC ACID METABOLISM		SPHINGOLIPID METABOLISM		GLYCEROPHOSPHOLIPID METABOLISM
NT5C2		POLR2G		UPP2		AK2		CNDP1		ALDH1A3		GLUD2		MAOB		AMD1		ALDH18A1		ALAS1		SRM		AOX1		SUV39H2		MAOB		SRM		GGPS1		BCAT1		ENPP2		NDUFAB1		ACAA1		ACSL1		CYP2E1		GAL3ST1		PEMT
POLR2G		NT5C2		TYMP		UPP2		MAOB		ALDH3B1		GFPT2		MAOA		SRM		OAT		ALAS2		AZIN2		ALDH1B1		AASDHPPT		MAOA		GGT1		PDSS1		HSD17B10		PAFAH1B1		ACSM3		ACAA2		ACLY		CYP3A5		SGPP2		PLA2G15
POLR2H		POLR2H		ENTPD2		TYMP		MAOA		ALDH3B2		AGXT2		IDO2		ADI1		PYCR3		GLYCTK		GLUD2		ACADS		DLST		HPD		GSTP1		HMGCS2		ACAT1		PLPP3		ACADVL		ACADL		ECH1		CYP2J2		GLB1		GPD1
POLR2E		ENPP3		NT5C2		ADSS2		ALDH1B1		MAOB		CPS1		AOX1		AHCY		GLS		MAOB		GLS2		ACADSB		ALDH1B1		AOX1		GSTT2		IDI2		MCCC1		LPCAT1		HADHA		ACADM		HADH		CYP3A4		GALC		GPD1L
POLR2F		POLR2E		UPB1		CTPS2		ALDH2		MAOA		GLS2		ALDH1B1		DNMT1		GOT2		AGXT2		ARG1		ABAT		AASDH		AOC2		GSTT1		HMGCS1		BCKDHB		PLA2G3		ACOT7		ACOT8		PC		PLA2G3		SGMS2		LPGAT1
POLR2I		POLR2F		SAMHD1		RRM2B		METTL6		HPD		ABAT		AANAT		SDS		GLS2		MAOA		ARG2		ALDH2		ALDH2		TYR		GSTZ1		MVK		DLD		ENPP6		MCAT		ACOX1		FASN		AKR1B10		GBA		GPAM
POLR2J		ENPP1		NUDT1		ENTPD2		ALDH3A1		GOT2		ADSS2		ALDH2		TRDMT1		GLUL		AOC2		GLUD1		ACADM		ACAT2		HGD		RRM2B		ACAT2		BCKDK		LPCAT4		DECR1		ACSL1		ACSL4		CYP2C18		SPHK2		MBOAT2
POLE3		XDH		DNPH1		NT5C2		BUD23		AOC2		ADSL		WARS1		DNMT3A		PYCR2		GATM		GLS		ACAT2		PLOD2		METTL6		SMS		ACAT1		BCAT2		PLA2G4E		ACAD10		ALDH3A2		ACSL3		CYP1A2		NEU2		MBOAT7
TYMS		POLR2I		AGXT2		CAD		HAL		ALDH3A1		GLUD1		IDO1		DNMT3B		GLUD1		SDS		ASL		HSD17B10		PLOD1		ALDH3A1		PGD		FDPS		HIBADH		JMJD7-PLA2G4B		ACOT13		CCDC58		ACSL6		ALOX15		PLPP3		CHAT
TXNRD1		POLR2J		NT5C1A		AK6		HNMT		AOC3		GLS		CAT		LDHC		RIMKLB		AOC3		CKMT1A		ACAT1		TMLHE		COMT		GSTO1		PDSS2		ALDH6A1		CHPT1		PCCB		CPT2		DECR1		PLA2G4E		NEU1		LPCAT1
NME6		POLE3		GDA		UPB1		DDC		PAH		ASL		ACAT2		IL4I1		KYAT1		GNMT		P4HA2		OXCT1		EHMT2		AOC3		GSTA5		PMVK		ECHS1		AGPS		ACADL		CYP4A11		ACAA2		JMJD7-PLA2G4B		ACER2		PTDSS1
POLR1D		ADSS2		NT5C3A		GMPR2		ACY3		GOT1		IL4I1		ACAT1		SMS		RIMKLA		SHMT1		SMS		ACAA2		ACAT1		BUD23		MGST2		DHDDS		IVD		PLA2G6		MECR		DECR1		ECHDC3		PLA2G6		UGCG		ACHE
PNPT1		PRPS2		NT5C		SAMHD1		ALDH1A3		PRDX6		GPT		IL4I1		LDHB		GLUD2		GCAT		CKB		IL4I1		KMT5A		IL4I1		LAP3		MVD		MCCC2		PAFAH1B3		ACADM		ECH1		MECR		PLA2G2E		DEGS2		PLA2G3
POLR2K		ADSL		ITPA		DHODH		METTL2B		TAT		GFPT1		HADH		ENOPH1		PYCR1		PHGDH		NOS3		HADH		HADH		GSTZ1		MGST1		HMGCR		DBT		PLA2G2E		ACOT2		ECI1		ECHS1		PLA2G10		ARSA		DGKZ
DHODH		NME6		NT5E		NME3		ALDH3B1		MIF		GPT2		OGDH		BHMT				DMGDH		NOS2		MCEE		SETMAR		DDC		MGST3		IDI1		AUH		PLA2G10		ACADS		ELOVL5		ECHDC2		PLA2G2A		SPHK1		ETNK1
POLD3		POLR1D		NUDT15		NME4		ALDH3B2		NAA80		DDO		TPH1		GOT2				SHMT2		NOS1		HADHB		OGDH		ADH7		GSTA3				ACAD8		PAFAH2		ACOT9		FABP1		ECHDC1		PLA2G4A		SGPL1		DGKE
POLR2L		PNPT1		ENTPD1		GSR		ALDH9A1		IL4I1		ADSS1		HADHA		CDO1				SRR		GOT2		DBT		HADHA		DBH		GSTM1				SLC25A44		PLA2G2A		MCEE		FABP2		ACSS2		CYP3A43		NEU3		DGKD
NME1-NME2		POLR2K		DPYS		NUDT1		ALDH3A2		DDC		ACY3		DDC		APIP				PSAT1		GLUL		HADHA		BBOX1		ADH6		GPX7				PPM1K		PLA2G4A		ECHS1		HADH		PECR		PLA2G5		SMPD4		PCYT1A
POLA2		PDE11A		XDH		IMPDH1		HEMK1		QDPR		GAD1		AFMID		GOT1				BHMT		P4HA1		ALDH6A1		AASS		METTL2B		GSTA4				ACADSB		PLA2G5		HADHB		HIBCH		SCD		PLA2G12B		SGMS1		DGKH
UPRT		POLD3		NUDT5		AK1		LCMT2		ASRGL1		GAD2		CYP1A1		LDHAL6B				GLDC		AOC1		HMGCL		ECHS1		ADH1B		GPX6				HIBCH		PLA2G12B		HADH		HMGCL		ACACA		PLA2G4B		ACER3		JMJD7-PLA2G4B
CANT1		POLR2L		ENTPD3		LHPP		UROC1		PCBD1		GOT2		CYP1A2		TAT				DLD		ALDH7A1		IVD		ALDH9A1		ALDH1A3		GSTM4				BCKDHA		PLA2G4B		PCTP		HSD17B11		ACSL5		PLA2G2F		CERK		CHPT1
NME4		AK1		ADPRM		DNPH1		TRMT11		KYAT1		AGXT		CYP1B1		AHCYL1				GAMT		LAP3		BCKDHB		ALDH3A2		ADH1C		GGCT						PLA2G7		MMUT		IDH1		ACACB		PLA2G2C		SMPD2		MBOAT1
NME1		NME1-NME2		NUDT9		AGXT2		AOC1				GLUL		ASMT		MTAP				PSPH		AGMAT		ACAD8		KMT5B		ALDH3B1		GSTM3						PLA2G2F		MMAA		ME1		ACOT4		PLA2G2D		ENPP7		PLA2G6
NME2		AK2		UPP1		UMPS		ALDH7A1				NIT2		ECHS1		MAT2B				AGXT		GOT1		ECHS1		SUV39H1		ADH4		GSTM2						PLPP1		DBI		MGLL		TECR		CYP2C9		DEGS1		PLA2G2E
NME3		AK4		NT5C1B		DGUOK		FTCD				GOT1		ALDH9A1		LDHA				SARDH		PYCR1		ALDH9A1		ASH1L		ALDH3B2		GSTM5						PLPP2		THEM4		MLYCD		BAAT		PLA2G12A		SGPP1		PLA2G10
POLR3C		POLA2		ENTPD5		AMPD2		AMDHD1				ALDH4A1		KMO		MTR				AMT		ASS1		ALDH3A2		SETD1B		ADH5		GSTA1						PLA2G2C		ACOT11		PCBD1		ELOVL5		CYP2C19		NEU4		LPCAT3
POLR3G		CANT1		DPYD		AMPD1		ASPA				CAD		ALDH3A2		CBS				CHDH		ALDH18A1		PCCB		DOT1L		HEMK1		GSTA2						PAFAH1B2		ACSF2		RETSAT		ELOVL6		CYP2C8		GLA		PLA2G2A
POLR3F		AMPD1		ENTPD8		NT5C1A		LCMT1				ALDH5A1		WARS2		MAT1A				CBS		SAT1		HIBCH		NSD2		ADH1A		GSR						PLA2G2D		ACAA2		S100A10		ACOT2		CYP3A7		ACER1		ETNK2
NUDT2		AMPD3		ENTPD4		GDA		HDC				ASS1		EHHADH		AHCYL2				CTH		NAGS		DLD		EHHADH		GOT2		GSS						LPCAT2		ECI1		SUCLG1		YOD1		PLA2G1B		PLPP1		PLA2G4A
PRIM1		AMPD2		ENTPD6		NT5C3A		CARNMT1				ASNS		OGDHL		CTH				PIPOX		DAO		HMGCS2		OGDHL		LCMT2		RRM1						PLD1		ACOT12		VNN1		ELOVL2		FADS2		ASAH1		PLA2G5
PRIM2		NME4		ENTPD7		NT5C		CARNS1				PPAT		GCDH		MAT2A				DAO		AMD1		EHHADH		SETD1A		TRMT11		RRM2						PLA2G12A		ACSM6		EHHADH		FADS1		ACOX3		PLPP2		PLA2G12B
NME5		GUCY2D		NUDT16		ITPA						ASPA		ALDH7A1		MPST						MAOB		HMGCS1		GCDH		GOT1		GCLC						PLD2		PCCA		ALDH9A1		FADS2		ACOX1		SMPD1		PLA2G4B
POLD4		NME1		PNP		PAICS						CNDP1		AOC1		LDHAL6A						MAOA		PCCA		KMT5C		TYRP1		GSTK1						PLA2G1B		ACBD7		HADHB		ACOX3				B4GALT6		PTDSS2
DTYMK		ATIC		NT5M		PPAT						SRM		INMT		DNMT3L						CPS1		ALDH7A1		SETD7		TAT		GPX5								ACOT1		ECHS1		SCD5				SPTLC2		PLA2G2F
CTPS1		NME2		GPX1		DUT						ECHS1		TDO2								P4HA3		HIBADH		ALDH7A1		MIF		TXNDC12								THEM5		ACADS		HACD1				SPTLC1		PCYT2
POLA1		DGUOK		NUDT18		DCTD						ALDH9A1		HAAO								ALDH1B1		ACAA1		NSD3		NAA80		GPX1								ACBD6		CA2		ACAA1				SMPD3		CDS1
ENTPD8		POLR3C		ADSS2		PUDP						ALDH3A2		KYNU								GATM		OXCT2		EHMT1		PNMT		GPX2								ACAD11		HSD17B10		HADHA				KDSR		AGPAT3
POLE2		NME3		CAD		UCK1						AOC2		AADAT								ALDH2		MMUT		SETDB1		DCT		GPX3										ALDH1A1		ACOT1				UGT8		AGPAT4
POLD1		POLR3G		DHODH		AMPD3						ALDH1B1		TPH2								OTC		MCCC2		AADAT		LCMT1		IDH2										ACADVL		ACOT7				ASAH2		PGS1
POLD2		POLR3F		IMPDH1		NT5E						HIBCH		ACMSD								PRODH2		BCAT1		SETD2		TPO		GPX4										HSD17B4		ACOX1						LYPLA1
POLE		PRUNE1		LHPP		NUDT15						EHHADH		SLC7A5								OAT		AUH		SETDB2		TH		IDH1										CA4		HSD17B12						PLA2G1B
CAD		ADPRM		UMPS		TXN						ALDH2		KYAT3								CKM		BCAT2		PLOD3		FAH		OPLAH										ADH1C		HACD2						ADPRM
CMPK2		PDE4B		PAICS		GMPR						ACADM		SLC3A2								ACY1		BCKDHA		NSD1				GCLM										ADH7								CDIPT
POLR1E		PDE4C		PPAT		ENTPD1						UPB1		KYAT1								SAT2		MCCC1		PIPOX				GGT6										PTS								DGKQ
NT5C1A		PDE3B		ATIC		ATIC						ALDH7A1		SLC36A4								ALDH9A1		PDHB		DLD				ANPEP										MAOA								CDS2
POLR3A		PDE4A		GART		AK7						AOC3										ALDH3A2		VARS2		CRYM				GGT7										HAO2								DGKB
DCTD		NUDT2		GMPS		UCK2						DPYS										CKMT1B		IARS2		PHYKPL				GSTO2										HSD17B7								DGKG
POLR2B		GMPR2		IMPDH2		GUK1						DPYD										PYCR3		PDHA1		SLC25A21				GGT5										MCEE								PLPP3
POLR2A		PDE6C		PFAS		DPYS						MLYCD										GAMT		PDHA2		HYKK				G6PD										ACAT2								DGKA
DCK		PDE6D		ADSS1		AK5						HADHA										PRODH		LARS1						ODC1										AUH								DGKI
POLR2D		PDE4D		ADSL		AK9						SMS										ALDH4A1		LARS2						GGT2										HPGD								PHOSPHO1
POLR2C		PDE6A				ADK																CKMT2		VARS1						GGTLC2										FH								LCLAT1
UCK1		PRIM1				DCK																PYCR2		IARS1						GGTLC1										HMGCS2								TAZ
UPB1		PRIM2				XDH																ODC1								CHAC1										ALAD								GPAT3
TXNRD2		AK5				CDA																								CNDP2										GPD1								GNPAT
CMPK1		GMPR				GART																								CHAC2										ACO2								LPCAT4
POLR3K		NME5				CMPK1																																		CBR1								PLA2G4E
RRM2B		PDE7B				AK4																																		GRHPR								GPAT4
PNP		PDE5A				GMPS																																		ACOT2								CHKA
POLR1B		POLD4				NUDT5																																		G0S2								PLPP1
UPP2		GUCY1A2				AK8																																		MDH2								PLPP2
CTPS2		FHIT				HPRT1																																		HSP90AA1								LYPLA2
POLR2J2		ADCY3				NUDT13																																		BCKDHB								PLA2G2C
CDA		ADCY2				TK2																																		UROS								AGPAT1
NT5M		ADCY1				RRM1																																		YWHAH								PLA2G2D
DUT		POLA1				TK1																																		LDHA								LPCAT2
POLR3H		PDE3A				ENTPD3																																		CRYZ								PLA2G12A
UCKL1		PDE2A				DTYMK																																		RDH16								AGPAT2
POLR2J3		PDE1C				ADAL																																		INMT								PLD1
POLR1A		ADSS1				ADPRM																																		UGDH								CHKB
POLR3B		ADA				NUDT9																																		GSTZ1								PISD
ENTPD4		ENTPD8				CTPS1																																		IDH3B								PLD2
ITPA		POLE2				RRM2																																		MDH1								PCYT1B
POLR1C		PDE8A				GLRX																																		CRAT								GPAT2
POLE4		PDE9A				TYMS																																		ETFDH								LCAT
RRM1		PDE1B				IMPDH2																																		CD36								CRLS1
RRM2		NUDT9				PFAS																																		ECI2								GPD2
POLR3D		POLD1				DCTPP1																																		SDHD
NT5C3A		GDA				UPP1																																		ACSL5
DPYS		POLD2				NT5C1B																																		HSDL2
DPYD		POLE				ADSS1																																		HMGCS1
TYMP		PDE6B				ENTPD5																																		SDHC
UMPS		PDE7A				DPYD																																		CD1D
UCK2		PRPS1				ENTPD8																																		GCDH
POLR3GL		POLR1E				ADA																																		GPD2
TK1		PAICS				ENTPD4																																		ALDH3A1
NT5E		NT5C1A				ENTPD6																																		SLC22A5
TK2		POLR2B				ENTPD7																																		PDHB
UPP1		POLR3A				UCKL1																																		TDO2
ENTPD6		PDE6H				TXNRD1																																		FASN
ENTPD5		POLR2A				NUDT16																																		NBN
ENTPD3		PDE6G				PNP																																		PSME1
ENTPD1		POLR2D				APRT																																		PPARA
NT5C1B		DCK				NT5M																																		NCAPH2
NT5C		POLR2C				GPX1																																		BPHL
NME7		ADCY8				NME1																																		ODC1
AK3		ADCY9				ADSL																																		CA6
ZNRD1		ADCY6				NME2																																		DLD
MIR3658		AK7				NUDT18																																		HCCS
TWISTNB		ADCY7																																						EPHX1
ENPP1		ADCY5																																						DLST
ENPP3		GMPS																																						FMO1
MIR1914		ADCY10																																						AOC3
DCTPP1		POLR3K																																						UROD
POLR3E		POLR1B																																						CPT1A
AGXT2		PNP																																						KMT5A
		RRM2B																																						UBE2L6
		PDE1A																																						MIF
		POLR2J2																																						SUCLG2
		HPRT1																																						CPOX
		GART																																						SMS
		PAPSS1																																						CBR3
		PAPSS2																																						NTHL1
		NT5M																																						CIDEA
		ADCY4																																						IDI1
		IMPDH1																																						AADAT
		IMPDH2																																						REEP6
		POLR3H																																						HSPH1
		POLR2J3																																						APEX1
		POLR1A																																						NSDHL
		POLR3B																																						ADIPOR2
		GUCY1B1																																						ACSL4
		PKLR																																						ACSS1
		GUCY2C																																						ENO3
		ENTPD4																																						IDH3G
		PKM																																						LGALS1
		GUCY1A1																																						METAP1
		GUK1																																						ALDOA
		GUCY2F																																						ACSM3
		ADK																																						LTC4S
		ITPA																																						D2HGDH
		POLR1C																																						ADSL
		URAD																																						SUCLA2
		POLE4																																						SDHA
		RRM1																																						XIST
		POLR3D																																						OSTC
		RRM2																																						GLUL
		NT5C3A																																						CYP4A22
		PDE8B																																						GABARAPL1
		POLR3GL																																						AQP7
		NT5E																																						CYP1A1
		NPR2																																						PRDX6
		NPR1																																						ERP29
		PDE10A																																						H2AZ1
		ENTPD6																																						GAPDHS
		ENTPD2																																						DHCR24
		ENTPD5																																						GAD2
		ENTPD3																																						PTPRG
		NUDT5																																						IL4I1
		ENTPD1																																						TP53INP2
		PFAS																																						PDHA1
		NT5C1B																																						RAP1GDS1
		APRT																																						CEL
		PRPS1L1																																						BLVRA
		PPAT																																						SERINC1
		NME7																																						BMPR1B
		NT5C																																						RDH11
		ALLC																																						ENO2
		ZNRD1																																						NDUFAB1
		NUDT1																																						PON1
		DNPH1																																						CROT
		NUDT15																																						ALOX5
		NUDT16																																						DPEP1
		GPX1																																						TBXAS1
		NUDT18																																						ELOVL1
		ADAL																																						PTGS2
																																								HACD3
																																								ACACB
																																								HADHA
																																								ACOX3
																																								PTGS1
																																								ACOT7
																																								SCD
																																								TECR
																																								GGT5
																																								GGT1
																																								SLC25A1
																																								MCAT
																																								SLC25A17
																																								ABCD1
																																								ABCC1
																																								ACSBG1
																																								PON3
																																								PON2
																																								PRKAG2
																																								PTGR1
																																								PTGDS
																																								PHYH
																																								ACBD5
																																								ALOX12
																																								PTGES3
																																								LTA4H
																																								ACAD10
																																								PPARD
																																								ACOT13
																																								HSD17B8
																																								PCCB
																																								PECR
																																								SCP2
																																								MECR
																																								PLA2G4A
																																								FAAH
																																								ELOVL4
																																								ELOVL3
																																								EPHX2
																																								ACOT9
																																								ACSL3
																																								PTGIS
																																								ACSBG2
																																								HSD17B3
																																								PPT1
																																								HACL1
																																								ACLY
																																								PRKAB2
																																								ALOX5AP
																																								MORC2
																																								CYP2J2
																																								FADS2
																																								CYP1B1
																																								CYP2C9
																																								CYP2C8
																																								PTGR2
																																								SLC27A2
																																								CYP1A2
																																								NUDT7
																																								DPEP3
																																								PCTP
																																								CYP4B1
																																								SLC27A3
																																								SCD5
																																								CBR4
																																								MMUT
																																								PTGES2
																																								PTGES
																																								HSD17B12
																																								FADS1
																																								THRSP
																																								MMAA
																																								OLAH
																																								ACOXL
																																								CYP2U1
																																								DBI
																																								PRXL2B
																																								THEM4
																																								ALOX15
																																								ACOT11
																																								PRKAA2
																																								MAPKAPK2
																																								HPGDS
																																								ELOVL7
																																								ACSL6
																																								MID1IP1
																																								FAAH2
																																								CYP2C19
																																								HACD1
																																								ACSF2
																																								DPEP2
																																								GPX4
																																								ACOX2
																																								PPT2
																																								ELOVL6
																																								CYP4F11
																																								CYP4F22
																																								ACOT12
																																								ACSM6
																																								PCCA
																																								GPX2
																																								ACBD7
																																								ACSF3
																																								ACOT4
																																								SLC25A20
																																								ALOXE3
																																								ALOX12B
																																								ALOX15B
																																								CYP8B1
																																								ACBD4
																																								ACOT1
																																								CYP4F2
																																								RXRA
																																								CYP4F8
																																								CYP4F3
																																								HACD4
																																								AKR1C3
																																								THEM5
																																								ELOVL2
																																								AWAT1
																																								CPT1B
																																								ACOT6
																																								TECRL
																																								HACD2
																																								NUDT19
																																								ACBD6
																																								GPX1
																																								ACAD11
																																								AMACR
																																								DECR2
																																								HTD2
																																								ACACA
																																								CPT1C
																																								ALDH1B1
																																								ACADSB
																																								ALDH2
																																								ACAT1
																																								ADH6
																																								ADH1B
																																								ADH4
																																								ADH5
																																								ADH1A
																																								ALDH7A1
[truncated: 38 more columns]
